# Supplementary material for: Interdisciplinary Analyses of Bronze Age Communities from Western Hungary Reveal Complex Population Histories
Source: Mol Biol Evol. 2023 Aug 10;40(9):msad182. doi: 10.1093/molbev/msad182 (PMC10473862; doi:10.1093/molbev/msad182)
Supplement: msad182_Supplementary_Data [file msad182_supplementary_data.zip]

Archive with 2 entries (2 files):
- Gerber_MBE_Supplementary_R2_shrink.pdf
- Gerber_2023_MBE_S_Table.xls
